# Supplementary material for: Updated vaccine protects against SARS-CoV-2 variants including Omicron (B.1.1.529) and prevents transmission in hamsters
Source: Nat Commun. 2022 Nov 4;13:6644. doi: 10.1038/s41467-022-34439-7 (PMC9636174; doi:10.1038/s41467-022-34439-7)
Supplement: Supplementary file 4 — Source Data [file 41467_2022_34439_MOESM4_ESM.xlsx]

## Sheet: Fig1
Fig 1B; nAb titres				Fig1C; viral RNA in lungs						Fig1 D; Infectious virus in lungs					Fig1E; Correlates of protection
Number	Vaccine	nAbs_Prototypic spike (D614G)		Challenge virus	Vaccine	Number	Ct	RNA levels		Challenge virus	Vaccine	Number	TCID50/ml		Prototype			Alpha			Beta
1	S0	1421.75		Prototype	S0	1	30.74	11.87		Prototype	S0	1	0		Protected	Infected		Protected	Infected		Protected	Infected
2		1				2	24.55	909.6				2	0		1422	131		120	118		281	162
3		361.828				3	17.74	107600				3	0		362	50		3053	1		352	41
4		857.532				4	24.79	768.7				4	0		858	1		256	1		563	177
5		428.631				5	31.2	8.6				5	0		429	1		616	1		219	50
6		131.224				6	17.52	125600				6	1581.14		219	1		1455	1			653
7		120.041				7	9.39	78450000				7	0		223	1		739	1			30
8		218.978				8	24.89	515.7				8	0		546	1		992	1			478
9		222.88				9	22.53	3173				9	0		1	1		780				145
10		546.278				10	12.74	5951000				10	2811.71					1				1
11		50.4527			Sham	11	15.84	407600			Sham	11	2.81171e+06									1
12		3053.14				12	17.88	97560				12	1.58114e+07									1
13		255.96				13	13.6	1960000				13	1.58114e+07									1
14		118.103				14	15.22	629500				14	2.81171e+06									1
15		615.584				15	8.44	163000000				15	2.81171e+06									1
16		1				16	10.79	26700000				16	281171
17		1454.83		Alpha	S0	17	18.67	56080		Alpha	S0	17	0
18		739.309				18	27.68	101.4				18	0
19		992.261				19	16.33	289100				19	0
20		779.868				20	12.02	5931000				20	88914
21		162.222				21	25.83	370.8				21	0
22		41.3755				22	17.33	143500				22	0
23		281.023				23	32.55	1.417				23	0
24		176.772				24	14.92	1111000				24	0
25		49.6				25	12.28	8480000				25	0
26		351.626				26	22.25	3936				26	0
27		653.444			Sham	27	13.28	2452000			Sham	27	889140
28		563.132				28	15.04	714200				28	2.81171e+06
29		29.6403				29	9.06	47230000				29	1.58114e+07
30		478.378				30	8.36	77140000				30	2.81171e+07
31		144.547				31	8.29	183000000				31	1.58114e+06
32		219.216				32	7.32	386100000				32	281171
NIBSC	/	2092		Beta	S0	33	14.72	893800		Beta	S0	33	889140
						34	18.56	60570				34	158114
						35	16.9	193900				35	0
						36	14.95	760700				36	1.58114e+06
						37	13.78	1727000				37	889140
						38	27.98	82.17				38	0
						39	10.4	36050000				39	88914
						40	26.69	129				40	0
						41	10.7	28620000				41	158114
						42	16.82	257300				42	5000
						43	11.55	14870000				43	2811.71
						44	26.03	214.4				44	0
					Sham	45	7.94	103500000			Sham	45	8.8914e+06
						46	8.73	59520000				46	8.8914e+06
						47	8.77	57870000				47	1.58114e+07
						48	8.84	55100000				48	2.81171e+07
						49	8.15	203800000				49	281171
						50	8.02	225200000				50	8.8914e+06

## Sheet: Fig2
Fig2A; nAb titres YF-S0							Fig2B; nAb titres for NIBSC														Fig 2D; nAb titres YF-S0*							Fig2E; Viral RNA lungs						Fig2F; Infectious virus lungs					Fig2G; Lung pathology
(nAb against protype is from Fig1B)
Number	Vaccine	Prototype	Beta	Gamma	Delta		Dilution	D614G			Beta			Gamma			Delta				Number	Vaccine	Prototype	Beta	Gamma	Delta		Challenge virus	Vaccine	Number	Ct	RNA levels		Challenge virus	Vaccine	Number	TCID50/ml		Challenge virus	Vaccine	Number	Score
1	S0	1421.75	57.4751	119.397	481.452		400	10.8414	6.31068	13.9159	107.285	81.457	45.6954	33.5085	14.1919	3.54796	22.0588	44.1176	41.5441		1	S0*	35.271	612.702	1014.35	34.839		Alpha	S0*	1	22.75	3320000		Alpha	S0*	1	0		Alpha	S0*	1	3.5
2		1	1	1	1		1200	35.2751	28.479	30.0971	78.4768	89.404	113.742	19.7109	22.4704	26.4126	67.2794	50.7353	52.2059		2		224.366	657.818	1320.86	70.3922				2	25.53	424				2	0				2	5
3		361.828	1	1	215.502		3600	46.9256	59.8706	55.6634	88.9073	81.457	72.5166	46.1235	42.9698	35.8738	98.5294	72.4265	58.4559		3		149.13	257.498	293.438	87.4333				3	20.13	23100				3	0				3	5.5
4		857.532	134.191	170.096	211.047		10800	71.0356	71.8447	66.343	97.8477	67.5497	92.3841	50.0657	66.2287	47.7004	84.5588	65.8088	61.0294		4		611.776	1552.97	2674.74	116.319				4	26.7	178				4	0				4	1.5
5		428.631	1	1	106.078		32400	65.2104	96.2783	93.2039	96.3576	64.5695	108.278	102.891	72.5361	104.862	104.779	90.8088	85.2941		5		1948.63	4738.99	6719.58	30.9561				5	32.52	2.4				5	0				5	1
6		131.224	1	1	77.345		97200	87.7023	87.8641	80.0971	64.0729	94.8675	96.3576	93.8239	88.3049	116.689	134.191	112.5	90.8088		6		640.567	2148.17	2706.76	919.489				6	32.44	2.54				6	0				6	1
7		120.041	32.6032	37.1741	45.5005																7		646.763	3492.44	3340.75	519.033			sham	7	8.61	1.169E+8			sham	7	889140			sham	7	11
8		218.978	30.1576	134.018	111.786																8		917.843	1539.17	1724.18	270.968				8	8.92	9.289E+7				8	1.58114e+06				8	8.5
9		222.88	31.7487	117.187	46.4721																9		124.486	483.477	384.721	138.936				9	7.56	2.543E+8				9	281171				9	10
10		546.278	1	173.85	290.326																10		867.697	1448.26	1454.92	182.579				10	8.47	1.296E+8				10	889140				10	9
11		50.4527	1	1	31.6818																11		5504.08	6362.6	5897.54	327.975				11	7.49	2.678E+8				11	1.58114e+06				11	8.5
12		3053.14	608.683	1878.31	741.562																12		1	258.772	238.728	30.1934				12	7.46	2.738E+8				12	1.58114e+06				12	10.5
13		255.96	1	1	142.907																13		474.891	1081.36	1233.21	324.23		Beta	S0*	13	22.67	3.522E+3		Beta	S0*	13	0		Beta	S0*	13	1
14		118.103	1	1	37.7611																14		287.009	761.524	766.678	226.737				14	27.91	7.276E+1				14	0				14	1
15		615.584	1	1	154.213																15		203.433	1295.32	1425.36	167.626				15	28.1	6.321E+1				15	0				15	1
16		1	1	1	1																16		108.893	261.508	385.841	38.0975				16	22.74	3.344E+3				16	0				16	1.5
17		1454.83	239.825	945.064	488.737																17		81.6014	1401.48	1993.95	64.4563				17	25.5	4.333E+2				17	0				17	1
18		739.309	91.8537	305.942	149.215																18		231.618	1434.92	1680.16	116.801				18	19.04	5.176E+4				18	0				18	6.5
19		992.261	175.885	702.893	297.092																19		1	131.873	111.688	1			sham	19	8.18	1.607E+8			sham	19	1.58114e+06			sham	19	10
20		779.868	202.187	499.029	382.495																20		858.32	1565.66	1516.58	268.51				20	8.53	1.240E+8				20	1.58114e+06				20	11
21		162.222	1	1	61.4121																21		175.736	492.562	490.268	116.837				21	8.9	9.428E+7				21	1.58114e+06				21	11
22		41.3755	1	1	41.6138																22		1	1	26.872	1				22	9.09	8.191E+7				22	1.58114e+06				22	10
23		281.023	37.8316	101.8	111.72																23		139.444	749.052	575.463	56.917				23	8.71	1.085E+8				23	1.58114e+06				23	10
24		176.772	1	1	93.9483																24		956.763	1261.61	1957.42	488.845				24	8.16	1.631E+8				24	1.58114e+06				24	11
25		49.6	1	40.2291	39.2298																NIBSC	/	2092	1	1464	424		Gamma	S0*	25	23.55	1.836E+3		Gamma	S0*	25	0		Gamma	S0*	25	1
26		351.626	40.4884	75.6228	137.442																									26	28.95	3.369E+1				26	0				26	1
27		653.444	104.447	249.178	312.484																									27	21.92	6.136E+3				27	0				27	2
28		563.132	115.465	255.569	161.968																									28	27.01	1.417E+2				28	0				28	3.5
29		29.6403	1	1	44.1949																									29	28.35	5.253E+1				29	0				29	3
30		478.378	83.887	417.213	238.333																									30	29.97	1.583E+1				30	0				30	1
31		144.547	1	38.7347	130.477																								sham	31	7.27	3.152E+8			sham	31	1.58114e+06			sham	31	11
32		219.216	43.4891	72.2283	97.3865																									32	6.82	4.398E+8				32	1.58114e+06				32	12
NIBSC	/	2092	1	1464	424																									33	6.12	7.384E+8				33	1.58114e+06				33	12
																														34	7.34	2.992E+8				34	1.58114e+06				34	11
																														35	7.35	2.970E+8				35	1.58114e+06				35	7.5
																														36	6.1	7.494E+8				36	1.58114e+06				36	11.5
																												Delta	S0*	37	19.28	4.333E+4		Delta	S0*	37	0		Delta	S0*	37	3.5
																														38	22.65	3.574E+3				38	0				38	4
																														39	14.06	2.067E+6				39	0				39	4
																														40	16.09	4.597E+5				40	0				40	10
																														41	15.38	7.777E+5				41	0				41	5
																														42	27.74	8.251E+1				42	0				42	1.5
																													sham	43	7.66	2.361E+8			sham	43	1.58114e+06			sham	43	12
																														44	7.69	2.309E+8				44	1.58114e+06				44	12
																														45	7.9	1.977E+8				45	1.58114e+06				45	12
																														46	8.37	1.396E+8				46	1.58114e+06				46	10.5
																														47	8.66	1.126E+8				47	1.58114e+06				47	11
																														48	7.89	1.991E+8				48	1.58114e+06				48	12

## Sheet: Fig3
Fig3B; nAb titres					Fig3C; viral load lung day 4								Fig3D; viral load nasal wash day 4								Fig3E; viral load lung day 12								Fig3F; viral load nasal wash day 12
Number	Vaccine	Prototype	Beta		Challenge virus	Vaccine	Endpoint	Number	ct	RNA levels	TCID 50/ml		Challenge virus	Vaccine	Endpoint	Number	ct	RNA levels	TCID 50/ml		Challenge virus	Vaccine	Endpoint	Number	ct	RNA levels	TCID 50/ml		Challenge virus	Vaccine	Endpoint	Number	RNA levels	conc
1	S0* two doses	179.144	909.745		Beta	S0* two doses	Day4	1	28.53	2.440E+1	0		Beta	S0* two doses	Day4	1	22.16	3.435E+3	15811.4		Beta	S0* two doses	Day12	1	30.59	15.3	0		Beta	S0* two doses	Day12	1	34.00	1.71
2		287.182	288.284					2	17.37	1.388E+5	0					2	23.85	1.160E+3	15811.4					2	33.16	2.94	0					2	34.76	1.05
3		346.858	738.142					3	25.27	3.050E+2	0					3	21.15	6.572E+3	28117.1					3	35.31	1	0					3	-	1
4		161.374	285.479					4	28.67	2.189E+1	0					4	18.39	3.869E+4	28117.1					4	36.76	1	0					4	35.22	1
5		111.34	401.787					5	30.90	3.890E+0	0					5	23.10	1.878E+3	15811.4					5	30.87	12.8	0					5	36.79	1
6		1	138.291					6	20.38	1.348E+4	0					6	31.37	9.266E+0	8891.4					6	35.13	1	0					6	35.53	1
7		46.8776	317.5			S0* single dose	Day4	7	30.52	5.222E+0	0			S0* single dose	Day4	7			28117.1			S0* single dose	Day12	7	36.13	1	0			S0* single dose	Day12	7	-	1
8		55.9145	733.845					8	9.46	6.367E+7	2.81171e+06					8	20.02	1.358E+4	889140					8	35.31	1	0					8	36.50	1
9		70.2643	607.458					9	22.67	2.286E+3	0					9	16.58	1.237E+5	158114					9	-	1	0					9	35.57	1
10		2945.53	2632.6					10	26.75	9.690E+1	0					10	20.33	1.113E+4	2811.71					10	33.78	1.97	0					10	-	1
11		52.0151	144.746					11	27.80	4.296E+1	0					11	17.08	8.974E+4	28117.1					11	31.67	7.64	0					11	-	1
12		110.893	522.152					12	27.80	4.296E+1	0					12			15811.4					12	35.34	1	0					12	36.81	1
13	S0* single dose	139.338	595.225			Sham	Day4	13	9.10	8.415E+7	1.58114e+06			Sham	Day4	13	19.47	1.933E+4	2811.71			Sham	Day12	13	28.67	5.249E+1	0			Sham	Day12	13	33.30	2.68
14		1	1					14	9.63	5.581E+7	158114					14	21.03	7.098E+3	281171					14	28.28	6.743E+1	0					14	31.73	7.35
15		118.929	481.79					15	9.33	7.042E+7	281171					15	10.83	4.970E+6	1.58114e+07					15	25.46	4.125E+2	0					15	29.27	35.7
16		448.833	756.513					16	10.11	3.848E+7	2.81171e+06					16	18.01	4.938E+4	889140					16	36.45	3.547E-1	0					16	33.13	2.99
17		387.255	401.572					17	8.29	1.576E+8	2.81171e+06					17	16.46	1.336E+5	1.58114e+06					17	25.15	5.034E+2	0					17	36.67	1
18		124.316	169.654					18	11.30	1.530E+7	2.81171e+06					18	20.62	9.237E+3	889140					18	25.37	4.371E+2	0					18	26.42	223
19		41.0612	153.634
20		57.7017	813.798
21		0	317.985
22		109.661	1427.43
23		55.0717	280.197
24		114.917	1700.48

## Sheet: Fig4
Fig4A;Neutalizing antibodies against protypic spike and VOC Omicron										Fig4C:Infectious virus in lungs					Fig4C and E: Viral RNA in lungs and nasal wash
Number	Vaccine	Prototype	omicron		Number	Vaccine	Prototype	omicron										Lungs		Nasal wash
1	S0	1421.75	1		1	S0*	35.271	37		Challenge virus	Vaccine	Number	TCID50/mL		Challenge virus	Vaccine	Number	ct	RNA levels	ct	RNA levels
2		1	1		2		224.366	1		Omicron	S0	1	0		Omicron	S0	1	23.13	2394	26.31	276
3		361.828	1		3		149.13	38				2	0				2	24.38	1110	21	8446
4		857.532	1		4		611.776	/				3	0				3	14.38	519500	24.34	982
5		428.631	1		5		1948.63	1				4	0				4	22.17	4320	26.14	307.9
6		131.224	1		6		640.567	1				5	0				5	22.84	2861	-	-
7		120.041	1		7		646.763	38				6	0				6	25.19	674.6	25.71	406.2
8		218.978	1		8		917.843	102			S0*	7	0			S0*	7	24.95	781.8	30.03	25.12
9		222.88	1		9		124.486	40				8	0				8	26.94	230	30.46	19.04
10		546.278	1		10		867.697	358				9	0				9	27.28	186.6	33.58	2.551
11		50.4527	1		11		5504.08	120				10	0				10	26.83	246.1	30.99	13.53
12		3053.14	1		12		1	165				11	0				11	29.67	42.93	29.28	40.73
13		255.96	1		13		474.891	50				12	0				12	25.39	596.5	25.83	376
14		118.103	1		14		287.009	1			Sham	13	8.8914e+06			Sham	13	18.17	50530	23.09	2197
15		615.584	1		15		203.433	/				14	28117.1				14	13.6	839100	23.84	1355
16		1	1		16		108.893	1				15	281171				15	21.97	4885	24.29	1014
17		1454.83	1		17		81.6014	1				16	1.58114e+06				16	23.18	2321	23.81	1382
18		739.309	1		18		231.618	/				17	8891.4				17	21.27	7512	23.13	2141
19		992.261	1		19		1	/				18	2811.71				18	24.96	777	22.01	4406
20		779.868	1		20		858.32	1
21		162.222	1		21		175.736	1
22		41.3755	1		22		1	1
23		281.023	1		23		139.444	1
24		176.772	1		24		956.763	36
25		49.6	1		25		/	1
26		351.626	1		26		/	59
27		653.444	1		27		/	1
28		563.132	1		28		/	237
29		29.6403	1		29		/	100
30		478.378	1		30		/	33
31		144.547	1		31		/	217
32		219.216	1		32		/	138
33		/	1		33		/	1387
34		/	1		34		/	664
35		/	1		35		/	46
36		/	1		36		/	1
37		/	1
38		/	1
39		/	1
40		/	370.004
41		/	1
42		/	1
43		/	1
44		/	54.4278
43
44
45

## Sheet: Fig5
Fig 5B; Viral RNA in lungs							Fig 5C; Infectious virus in lungs						Fig 5D; Lung pathology
Challenge virus	Vaccine	Groups	Number	Ct	RNA levels		Challenge virus	Vaccine	Groups	Number	TCID50/mL		Challenge virus	Vaccine	Groups	Number	Score
Delta	S0*	Vaccinated index	1	33.55	2.030E+1		Delta	S0*	Vaccinated index	1	0		Delta	S0*	Vaccinated index	1	1
			2	31.78	4.895E+1					2	0					2	1
			3	34.86	1.059E+1					3	0					3	1
			4	11.14	1.399E+6					4	0					4	5
			5	29.87	1.265E+2					5	0					5	1
			6	33.05	2.603E+1					6	0					6	1
		Sentinel	7	32.78	2.977E+1				Sentinel	7	0				Sentinel	7	1
			8	33.54	2.041E+1					8	0					8	1
			9	34.96	1.007E+1					9	0					9	1.5
			10	34.45	1.298E+1					10	0					10	1
			11	34.11	1.537E+1					11	0					11	0
			12	34.26	1.427E+1					12	0					12	1
		Non Vaccinated index	13	11.52	1.158E+6				Non Vaccinated index	13	889140				Non Vaccinated index	13	1.5
			14	7.86	7.141E+6					14	889140					14	8.5
			15	8.47	5.273E+6					15	2.81171e+06					15	10
			16	9.31	3.473E+6					16	889140					16	10.5
			17	8.88	4.301E+6					17	889140					17	3.5
			18	9.64	2.948E+6					18	1.58114e+06					18	7
		sentinel	19	20.71	1.201E+4				sentinel	19	889.14				sentinel	19	3
			20	15.99	1.255E+5					20	28117.1					20	1
			21	10.62	1.811E+6					21	500000					21	5.5
			22	6.00	1.800E+7					22	889140					22	9.5
			23	13.06	5.385E+5					23	28117.1					23	6
			24	13.36	4.639E+5					24	2811.71					24	4.5

## Sheet: FigS1
Fig S3 (related to main Fig2): nAb titres S0 and S0*
Number	Vaccine	Prototype	Beta	Gamma	Delta
1	S0	1421.75	57.4751	119.397	481.452
2		1	1	1	1
3		361.828	1	1	215.502
4		857.532	134.191	170.096	211.047
5		428.631	1	1	106.078
6		131.224	1	1	77.345
7		120.041	32.6032	37.1741	45.5005
8		218.978	30.1576	134.018	111.786
9		222.88	31.7487	117.187	46.4721
10		546.278	1	173.85	290.326
11		50.4527	1	1	31.6818
12		3053.14	608.683	1878.31	741.562
13		255.96	1	1	142.907
14		118.103	1	1	37.7611
15		615.584	1	1	154.213
16		1	1	1	1
17		1454.83	239.825	945.064	488.737
18		739.309	91.8537	305.942	149.215
19		992.261	175.885	702.893	297.092
20		779.868	202.187	499.029	382.495
21		162.222	1	1	61.4121
22		41.3755	1	1	41.6138
23		281.023	37.8316	101.8	111.72
24		176.772	1	1	93.9483
25		49.6	1	40.2291	39.2298
26		351.626	40.4884	75.6228	137.442
27		653.444	104.447	249.178	312.484
28		563.132	115.465	255.569	161.968
29		29.6403	1	1	44.1949
30		478.378	83.887	417.213	238.333
31		144.547	1	38.7347	130.477
32		219.216	43.4891	72.2283	97.3865
1	S0*	35.271	612.702	1014.35	34.839
2		224.366	657.818	1320.86	70.3922
3		149.13	257.498	293.438	87.4333
4		611.776	1552.97	2674.74	116.319
5		1948.63	4738.99	6719.58	30.9561
6		640.567	2148.17	2706.76	919.489
7		646.763	3492.44	3340.75	519.033
8		917.843	1539.17	1724.18	270.968
9		124.486	483.477	384.721	138.936
10		867.697	1448.26	1454.92	182.579
11		5504.08	6362.6	5897.54	327.975
12		1	258.772	238.728	30.1934
13		474.891	1081.36	1233.21	324.23
14		287.009	761.524	766.678	226.737
15		203.433	1295.32	1425.36	167.626
16		108.893	261.508	385.841	38.0975
17		81.6014	1401.48	1993.95	64.4563
18		231.618	1434.92	1680.16	116.801
19		1	131.873	111.688	1
20		858.32	1565.66	1516.58	268.51
21		175.736	492.562	490.268	116.837
22		1	1	26.872	1
23		139.444	749.052	575.463	56.917
24		956.763	1261.61	1957.42	488.845

## Sheet: FigS2
Fig S2 (related to main Fig3) nAb titres
		before infection (see Fig. 3B)		Day4 post infection		Day12 post infection
Number	Vaccine	Prototype	Beta	Prototype	Beta	Prototype	Beta
1	S0* two doses	179.144	909.745	235.59	832.188	Endpoint at day4
2		287.182	288.284	316.62	251.526
3		346.858	738.142	1347.96	2118.8
4		161.374	285.479	219.612	877.465
5		111.34	401.787	171.645	605.134
6		1	138.291	95.4439	347.294
7		46.8776	317.5	684.238	1425.26	7562.44	13282.2
8		55.9145	733.845	427.902	984.967	6019.97	9163.85
9		70.2643	607.458	77.2168	818.176	1299.12	8124.3
10		2945.53	2632.6	4712.92	4701.05	12847.8	16347.6
11		52.0151	144.746	162.359	717.597	2588.59	13038.4
12		110.893	522.152	314.349	2063.71	1390.62	10354
13	S0* single dose	139.338	595.225	193.724	775.333	Endpoint at day4
14		1	1	1	1
15		118.929	481.79	248.275	584
16		448.833	756.513	637.628	1469.61
17		387.255	401.572	520.344	776.43
18		124.316	169.654	1134.72	1473.98
19		41.0612	153.634	182.696	573.122	5421.96	14292.3
20		57.7017	813.798	223.349	1103.77	3952.57	9871.8
21		0	317.985	205.632	1037.33	3874.71	9857.02
22		109.661	1427.43	331.599	2268.3	3074.36	9245.02
23		55.0717	280.197	738.754	1612.6	6484.26	12068
24		114.917	1700.48	553.856	5169.44	2307.96	9137.89
25	Sham			1	1	Endpoint at day4
26				1	1
27				1	1
28				1	1
29				1	1
30				1	1
31				1	1	137.93	521.432
32				1	1	53.1316	266.538
33				1	1	59.0082	408.024
34				1	1	199.433	598.678
35				1	1	95.8813	386.983
36				1	1	65.592	745.039

## Sheet: FigS3
Fig S3A-B (related to main Fig4): nAb titres S0 and S0*
		Day 28	Day 48
Number	Vaccine	Omicron	Omicron
1	S0	1	1
2		1	1
3		1	1
4		1	1
5		1	40
6		1	1
7		1	1
8		370	422
9		1	1
10		1	1
11		1	1
12		54	223
13	S0*	1	1
14		59	1
15		1	27
16		237	1554
17		100	1
18		33	130
19		217	396
20		138	432
21		1387	1206
22		664	918
23		46	52
24		1	1
